# Supplementary material for: Developing Efficient Methods of Sperm Cryopreservation for Three Fish Species (Cyprinus carpio L., Schizothorax prenanti, Glyptosternum maculatum)
Source: Int J Mol Sci. 2025 May 13;26(10):4648. doi: 10.3390/ijms26104648 (PMC12111003; doi:10.3390/ijms26104648)
Supplement: Supplementary file 1 [file ijms-26-04648-s001.zip]

Archive with 1 entries (1 files):
- ijms-3577685-supplementary.pdf
